# Supplementary material for: Retrospective review using targeted deep sequencing reveals mutational differences between gastroesophageal junction and gastric carcinomas
Source: BMC Cancer. 2015 Feb 6;15:32. doi: 10.1186/s12885-015-1021-7 (PMC4322811; doi:10.1186/s12885-015-1021-7)
Supplement: Additional file 1: Table S1. — List of genes and sequences of primer pairs used for DNA amplicon library construction. [file 12885_2015_1021_MOESM1_ESM.xls]

## Sheet: CHP2.20131001.primerDataSheet-2
Gene_Symbol	Ion_AmpliSeq_Fwd_Primer	Ion_AmpliSeq_Rev_Primer	Genome_Version	Chr	Amplicon_Start	Amplicon_Stop	Insert_Start	Insert_Stop
ABL1	TCTATGGTGTGTCCCCCAACT	CGTCAGGCTGTATTTCTTCCACA	hg19	chr9	133738274	133738401	133738295	133738378
ABL1	CGCTGAAGCTCCATTTTGCAT	CAGCTTCTTTCAAGAACTCTTCCAC	hg19	chr9	133747422	133747555	133747443	133747530
ABL1	GGGAGCCCCCGTTCTATATCA	AGGCCCCTACCTGTGGA	hg19	chr9	133748259	133748434	133748280	133748417
ABL1	GGAGAACCACTTGGTGAAGGTAG	CGGACTTGATGGAGAACTTGTTGTA	hg19	chr9	133750285	133750430	133750308	133750405
AKT1	GCGCCACAGAGAAGTTGTTGA	GGGTCTGACGGGTAGAGTGT	hg19	chr14	105246425	105246603	105246446	105246583
AKT1	CTTGGCCACGATGACTTCCTT	CCATGAACGAGTTTGAGTACCTGA	hg19	chr14	105241413	105241543	105241434	105241519
ALK	TCTCTCGGAGGAAGGACTTGAG	GCCCAGACTCAGCTCAGTTAAT	hg19	chr2	29443586	29443751	29443608	29443729
ALK	ACAGGGTACCAGGAGATGATGTAAG	GGAAGAGTGGCCAAGATTGGA	hg19	chr2	29432548	29432701	29432573	29432680
APC	GAGAGAACGCGGAATTGGTCTA	GTATGAATGGCTGACACTTCTTCCA	hg19	chr5	112173850	112173987	112173872	112173962
APC	AGCACTGATGATAAACACCTCAAGTT	ATCTTCTTGACACAAAGACTGGCT	hg19	chr5	112174532	112174690	112174558	112174666
APC	TTCATTATCATCTTTGTCATCAGCTGAA	TTTGGTTCTAGGGTGCTGTGAC	hg19	chr5	112175116	112175290	112175144	112175268
APC	GCAGACTGCAGGGTTCTAGTT	GTGAACTGACAGAAGTACATCTGCT	hg19	chr5	112175295	112175468	112175316	112175443
APC	AGCCCCAGTGATCTTCCAGATA	CCCTCTGAACTGCAGCATTTACT	hg19	chr5	112175546	112175726	112175568	112175703
APC	AGAGGGTCCAGGTTCTTCCA	TCATTTTCCTGAACTGGAGGCATT	hg19	chr5	112175721	112175886	112175741	112175862
APC	ATGAAACAGAATCAGAGCAGCCTAAA	CGTGATGACTTTGTTGGCATGG	hg19	chr5	112175895	112176057	112175921	112176035
ATM	AGTTCTGTTAAAGTTCATGGCTTTTGTG	AGCGTTTACGATCCTCTTTCAGTG	hg19	chr11	108200888	108201017	108200916	108200993
ATM	TTAAATACAGAAGGCATAAATATTCCAGCAGA	TCAAGAGTTAATTGCAAATTACCTTAATTTCCA	hg19	chr11	108204603	108204717	108204635	108204684
ATM	ACAGGAGAATATGGAAATCTGGTGACT	TCACCTTAACAAGCTGTCTCCTCT	hg19	chr11	108205705	108205840	108205732	108205816
ATM	TGCTATTCTCAGATGACTCTGTGTTTTT	TTCCGTGTTTCTCTGCAGTAATGT	hg19	chr11	108206496	108206652	108206524	108206628
ATM	GTTTGTTTCTTTTTTCTCCAGTTGGTTACAT	TCTTGGTAGGCAAACAACATTCCA	hg19	chr11	108217985	108218168	108218016	108218144
ATM	GTGTTTGACTCTAGATGCTGTGAGAA	TGAGATACACAGTCTACCTGGTAAGAAAA	hg19	chr11	108225524	108225661	108225550	108225632
ATM	CACCTCACTGAAACCTTTGTGTTTT	AATTCACTTGTCCACCAACACTGA	hg19	chr11	108236018	108236164	108236043	108236140
ATM	GCTCATACAGCAGGCCATAGA	GTATGTTGGCAGGTTAAAAATAAAGGCT	hg19	chr11	108236166	108236313	108236187	108236285
ATM	ATGATCTGCTAGTGAATGAGATAAGTCATA	ACAGGAAATTTCTAAATGTGACATGACCT	hg19	chr11	108117736	108117894	108117766	108117865
ATM	TCACCTTCAGAAGTCACAGAATGATTTT	TTGAGATGAAAGGATTCCACTGAAAGTT	hg19	chr11	108119788	108119919	108119816	108119891
ATM	AGTATTCTTTACATGGCTTTTGGTCTTCT	CATTCTGGCACGCTTTGGAAA	hg19	chr11	108123487	108123639	108123516	108123618
ATM	AAAAAGCCATTTGACCGTGGAG	CAGGTTCGTTTGCATCACTAACA	hg19	chr11	108137910	108138048	108137932	108138025
ATM	ACAGACTGCTTTCCAAAGATTCTTGTA	GCCATACCTGTTTTCCCAATAAGTTTT	hg19	chr11	108155057	108155207	108155084	108155180
ATM	CTATATGTAGAGGCTGTTGGAAGCTG	TCAGCATTATGAAGGTCCACTGAAG	hg19	chr11	108170431	108170581	108170457	108170556
ATM	ACTGGTGTACTTGATAGGCATTTGAAT	TGTAGATAGGCCAGCATTGGATCT	hg19	chr11	108172336	108172491	108172363	108172467
ATM	AAACCCTTTTGAAGGCCTGGAT	TCACATTTTGTGCCTCCACTGT	hg19	chr11	108173609	108173725	108173631	108173703
ATM	TCATTTTTCTTTAGACCTTCTTCAGGAACA	TGTAAAGTGAGCAGCACAAGACT	hg19	chr11	108180873	108180983	108180903	108180960
BRAF	CATACTTACCATGCCACTTTCCCTT	TTTCTTTTTCTGTTTGGCTTGACTTGA	hg19	chr7	140481367	140481542	140481392	140481515
BRAF	CCACAAAATGGATCCAGACAACTGT	GCTTGCTCTGATAGGAAAATGAGATCTA	hg19	chr7	140453078	140453249	140453103	140453221
CDH1	AGATTGCACCGGTCGACAAA	CCCAGGCGTAGACCAAGAAATG	hg19	chr16	68835583	68835719	68835603	68835697
CDH1	TGGTCCTGACTTGGTTGTGTC	GTTATAGAATTACCGTGGTGGGATTGAA	hg19	chr16	68846004	68846179	68846025	68846151
CDH1	GCAGTCTTGGTACTTTGTAAATGACACA	TCAATATGGTGTATACAGCCTCCCA	hg19	chr16	68847172	68847327	68847200	68847302
CDKN2A	CACCAGCGTGTCCAGGAA	CCCTGGCTCTGACCATTCTGT	hg19	chr9	21971073	21971240	21971091	21971219
CDKN2A	CATCTATGCGGGCATGGTTACT	ACACGCTGGTGGTGCTG	hg19	chr9	21970919	21971083	21970941	21971066
CSF1R	TCCACCATGACTTTGAGGTTGAG	TCCCACTAATGCCAGATGCTTG	hg19	chr5	149452969	149453095	149452992	149453073
CSF1R	CCATCCATGGAGGAGTTGAAGTT	CTCTAGTGAGCACCTGACCTG	hg19	chr5	149433571	149433713	149433594	149433692
CTNNB1	ACTGTTTCGTATTTATAGCTGATTTGATGGA	CCTCTTCCTCAGGATTGCCTTT	hg19	chr3	41265999	41266169	41266030	41266147
EGFR	CCTCATTGCCCTCAACACAGT	TCAGTCCGGTTTTATTTGCATCATAGTT	hg19	chr7	55211024	55211154	55211045	55211126
EGFR	CACCACGTACCAGATGGATGT	CCCAAAGACTCTCCAAGATGGGATA	hg19	chr7	55221772	55221944	55221793	55221919
EGFR	AGACATGCATGAACATTTTTCTCCAC	TCCAGACCAGGGTGTTGTTTTC	hg19	chr7	55232937	55233075	55232963	55233053
EGFR	TGTGGAGCCTCTTACACCCA	GTGCCAGGGACCTTACCTTATAC	hg19	chr7	55241616	55241752	55241636	55241729
EGFR	ACGTCTTCCTTCTCTCTCTGTCA	CTGAGGTTCAGAGCCATGGA	hg19	chr7	55242389	55242560	55242412	55242540
EGFR	CATGCGAAGCCACACTGAC	CGGACATAGTCCAGGAGGCA	hg19	chr7	55248947	55249110	55248966	55249090
EGFR	GACTATGTCCGGGAACACAAAGA	CCCCATGGCAAACTCTTGCTA	hg19	chr7	55249100	55249266	55249123	55249245
EGFR	CGCAGCATGTCAAGATCACAGAT	GCATGTGTTAAACAATACAGCTAGTG	hg19	chr7	55259485	55259654	55259508	55259628
ERBB2	GAATGTGAAAATTCCAGTGGCCATC	GTCATATCTCCCCAAACCCCAAT	hg19	chr17	37880188	37880363	37880213	37880340
ERBB2	GGGTGTGTGGTCTCCCATAC	GCCATAGGGCATAAGCTGTGTC	hg19	chr17	37880934	37881083	37880954	37881061
ERBB2	GGATGAGCTACCTGGAGGATGT	CCTTGGTCCTTCACCTAACCTTG	hg19	chr17	37881303	37881476	37881325	37881453
ERBB4	GCCTTAGAGTGTTCCTCAATGTAACAA	GAAACTTTGGACTTCAAGAACTTGGAT	hg19	chr2	212812049	212812196	212812076	212812169
ERBB4	CATCGCCACATAGGGTAGAACATTT	CAGACACCATTCATTGGCAAGATATTG	hg19	chr2	212652695	212652833	212652720	212652806
ERBB4	CCTGAATCAAATAGGGAAGGAAAGGA	GGCAGATGCTACGGACCTTA	hg19	chr2	212589739	212589887	212589765	212589867
ERBB4	TCTGTTACTTACGTGGACATTTCTTGAC	CAGGCCTGCATGAATTTCAATGA	hg19	chr2	212587106	212587262	212587134	212587239
ERBB4	GGCAAATGTCAGTGCAAGGTTTA	TGTTTTGAGCTTGTTTGCTGAATGT	hg19	chr2	212578266	212578440	212578289	212578415
ERBB4	ACCCATGAATACCAGTGACTAGAAAGA	CTCAATCCCCTAACTCTGAGTCTTG	hg19	chr2	212576773	212576935	212576800	212576910
ERBB4	GCCAGCAAGAATGCTTACCCTT	GGGTCCTGACAACTGTACAAAGT	hg19	chr2	212530030	212530203	212530052	212530180
ERBB4	CATTTGACCATGACCATGTAAACGTC	GGAACTGATGACCTTTGGAGGAA	hg19	chr2	212288879	212289013	212288905	212288990
FBXW7	TGACAATGTTTAAAGGTGGTAGCTGTT	ACTCATTGATAGTTGTGAACCAACACA	hg19	chr4	153258875	153259050	153258902	153259023
FBXW7	CCTGTGACTGCTGACCAAACTTTTA	CACATCTTTCTTATAGGTGCTGAAAGG	hg19	chr4	153250828	153250953	153250853	153250926
FBXW7	CCCAACCATGACAAGATTTTCCC	GGTCATCACAAATGAGAGACAACATCA	hg19	chr4	153249333	153249504	153249356	153249477
FBXW7	ACTAACAACCCTCCTGCCATCATA	TCTGCAGAGTTGTTAGCGGTT	hg19	chr4	153247254	153247390	153247278	153247369
FBXW7	GTAGAATCTGCATTCCCAGAGACAA	TCTCTTGATACATCAATCCGTGTTTGG	hg19	chr4	153245386	153245519	153245411	153245492
FGFR1	ACCCAAAGGGCAGTAAGATAGGAA	GGTCCCTAGGAGGAACCTCA	hg19	chr8	38285828	38285995	38285852	38285975
FGFR1	GGTCACTGTACACCTTACACATGAA	CCCTCTTTAGCCATGGCAAGG	hg19	chr8	38282116	38282275	38282141	38282254
FGFR2	CATCACTGTAAACCTTGCAGACAAAC	TGGTCTCTCATTCTCCCATCCC	hg19	chr10	123279582	123279735	123279608	123279713
FGFR2	CATCCTCTCTCAACTCCAACAGG	AGTGGATCAAGCACGTGGAAAA	hg19	chr10	123279395	123279566	123279418	123279544
FGFR2	GCTTCTTGGTCGTGTTCTTCATT	CTCCTCCTGTGATCTGCAATCT	hg19	chr10	123274699	123274857	123274722	123274835
FGFR2	TGGAAGCCCAGCCATTTCTAAA	GATGATGAAGATGATTGGGAAACACAAG	hg19	chr10	123257931	123258073	123257953	123258045
FGFR3	GCCCCTGAGCGTCATCT	GGGCTGTGCGTCACTGTA	hg19	chr4	1803535	1803671	1803552	1803653
FGFR3	GAGCTGGTGGAGGCTGA	GGAGCCCAGGCCTTTCTT	hg19	chr4	1806065	1806205	1806082	1806187
FGFR3	GTGACCGAGGACAACGTGAT	GCGTCCTACTGGCATGACC	hg19	chr4	1807814	1807949	1807834	1807930
FGFR3	CTCTGGGAGATCTTCACGCT	CCACTCACAGGTCGTGTGT	hg19	chr4	1808292	1808418	1808312	1808399
FGFR3	CGCCTTTCGAGCAGTACTCC	GCTAGGGACCCCTCACATTGT	hg19	chr4	1808862	1809027	1808882	1809006
FLT3	CTTGGGAGACTTGTCTGAACACT	GTGAGCTTATTTCACACGTTCTTTTCT	hg19	chr13	28610071	28610211	28610094	28610184
FLT3	GCACATTCCATTCTTACCAAACTCTA	TGACTCATCATTTCATCTCTGAAGCAA	hg19	chr13	28608202	28608375	28608228	28608348
FLT3	CAAACATCCTCTTTGTCATCAAGCTAC	GAGGCACTCATGTCAGAACTCAA	hg19	chr13	28602249	28602402	28602276	28602379
FLT3	CGACACAACACAAAATAGCCGTATAAAA	CCACGGGAAAGTGGTGAAGATA	hg19	chr13	28592552	28592685	28592580	28592663
GNAS	TTGGTGAGATCCATTGACCTCAATTT	TGAATGTCAAGAAACCATGATCTCTGTT	hg19	chr20	57484371	57484532	57484397	57484504
GNAS	CCTCTGGAATAACCAGCTGTCC	TGATCCCTAACAACACAGAAGCAA	hg19	chr20	57484541	57484696	57484563	57484672
HNF1A	GATTGAAGAGCCCACAGGTGA	CTCCTCCTTGCTAGGGTTCTT	hg19	chr12	121431351	121431480	121431372	121431459
HNF1A	TGTCCCCATCACAGGCACAGG	GGCCCGCTGTACGTGTCCAT	hg19	chr12	121431990	121432119	121432011	121432099
HRAS	CGCCAGGCTCACCTCTATAGT	CTGAGGAGCGATGACGGAATATAA	hg19	chr11	534200	534332	534221	534308
HRAS	GACTTGGTGTTGTTGATGGCAAA	CTGCAGGATTCCTACCGGAA	hg19	chr11	533790	533950	533813	533930
IDH1	CCAACATGACTTACTTGATCCCCAT	ATCACCAAATGGCACCATACGA	hg19	chr2	209113079	209113228	209113104	209113206
JAK2	TGAAGCAGCAAGTATGATGAGCAA	CTGACACCTAGCTGTGATCCTG	hg19	chr9	5073706	5073879	5073730	5073857
JAK3	CTGATTGCATGCCAGTCCTC	GCAAGGATTTGGCCAGTGCTAT	hg19	chr19	17954115	17954247	17954135	17954225
JAK3	CACGAGATGCCGGTACGA	GTCTGTGAGCACAAAATTTGGGAT	hg19	chr19	17947969	17948098	17947987	17948074
JAK3	GATGTCAGTCTGCCCTTCTGT	ACTTAGCTTGGAAGCTGACAAGT	hg19	chr19	17945596	17945757	17945617	17945734
KDR	CCCCTATCTCTCAAGCAAACTTCA	AACTATCTGTTGGAGAAAAGCTTGTCTT	hg19	chr4	55980215	55980387	55980239	55980359
KDR	ACTCCGGGTTACACCATCTATAGTTAAG	TGCTTTGGAAGTTCAGTCAACTCTTT	hg19	chr4	55979547	55979681	55979575	55979655
KDR	CACTTCTCCATTCTTCACAAGGGTA	GGCTGCGTTGGAAGTTATTTCTAAG	hg19	chr4	55972928	55973096	55972953	55973071
KDR	AGGTTGACCACATTGAGATGGTG	AGGGACCCCAATTATTGAAGGAAATG	hg19	chr4	55962422	55962574	55962445	55962548
KDR	GCACTAGCCAGTACCTTCCTCT	GAGCAATCCCTGTGGATCTGAAA	hg19	chr4	55960955	55961082	55960977	55961059
KDR	AAGAGATTTCCCAAATGTTCCACCA	AGCATTCAGGAAGAAAGAGGCATT	hg19	chr4	55955054	55955192	55955079	55955168
KDR	GGGATGTTAGGCCATATACAGTACCT	GCATGGAAGAGGATTCTGGACT	hg19	chr4	55953750	55953882	55953776	55953860
KDR	GGTGTCTGTGTCATCGGAGT	GGTGAGGGTAAAAAGCAAAAGAATTGT	hg19	chr4	55946231	55946398	55946251	55946371
KDR	CTCTCATGTGATGTCCAGGAGTTG	CCGTGTACTCCAGTGAGGAAG	hg19	chr4	55946065	55946229	55946089	55946208
KIT	CGCCAAGGAAGAAGATCATACTCAA	TTTGACAAAGCCCGGATCAGT	hg19	chr4	55561630	55561805	55561655	55561784
KIT	GGCACGGTTGAATGTAAGGCTTA	ACTGATATGGTAGACAGAGCCTAAACAT	hg19	chr4	55592135	55592274	55592158	55592246
KIT	CCACACCCTGTTCACTCCTTT	GTCTCAGTCATTAGAGCACTCTGG	hg19	chr4	55593397	55593537	55593418	55593513
KIT	AAGGTGATCTATTTTTCCCTTTCTCC	TTTCATACTGACCAAAACTCAGCCT	hg19	chr4	55593550	55593720	55593576	55593695
KIT	GCTTTTTGCTAAAATGCATGTTTCCAA	GACACGGCTTTACCTCCAATG	hg19	chr4	55594144	55594300	55594171	55594279
KIT	ACCTTCTTTCTAACCTTTTCTTATGTGCTT	CTGCTTTGAACAAATAAATGAATCACGTTT	hg19	chr4	55595467	55595592	55595497	55595562
KIT	AGGAGGTAGAGCATGACCCAT	GGGACAACATAAGAAACTCCAGGTTT	hg19	chr4	55597416	55597550	55597437	55597524
KIT	CAGCCAGAAATATCCTCCTTACTCAT	GTCAAGCAGAGAATGGGTACTCAC	hg19	chr4	55599255	55599382	55599281	55599358
KIT	GTGCTTCTATTACAGGCTCGACTAC	CCTAAAGAGAACAGCTCCCAAAGAA	hg19	chr4	55602649	55602776	55602674	55602751
KRAS	CAAAGAATGGTCCTGCACCAGTAATAT	AGGCCTGCTGAAAATGACTGAATATAA	hg19	chr12	25398160	25398331	25398187	25398304
KRAS	TCCTCATGTACTGGTCCCTCATT	GTAAAAGGTGCACTGTAATAATCCAGACT	hg19	chr12	25380238	25380393	25380261	25380364
KRAS	CAGATCTGTATTTATTTCAGTGTTACTTACCT	GACTCTGAAGATGTACCTATGGTCCTA	hg19	chr12	25378518	25378685	25378550	25378658
MET	CTGACATACAGTCGGAGGTTCAC	AGAAGTTGATGAACCGGTCCTTT	hg19	chr7	116339593	116339724	116339616	116339701
MET	CAAATAGGAGCCAGCCTGAATGAT	GGAGACATCTCACATTGTTTTTGTTGA	hg19	chr7	116340132	116340297	116340156	116340270
MET	CATGTCAACATCGCTCTAATTCAGAGA	GCTTTTCAAAAGGCTTAAACACAGGAT	hg19	chr7	116403105	116403278	116403132	116403251
MET	CCCATGATAGCCGTCTTTAACAAG	CGGTAGTCTACAGATTCATTTGAAACCAT	hg19	chr7	116411855	116412026	116411879	116411997
MET	TGTTACGCAGTGCTAACCAAGTT	GCAAACCACAAAAGTATACTCCATGGT	hg19	chr7	116417405	116417569	116417428	116417542
MET	GCTGATTTTGGTCTTGCCAGAG	TCTGACTTGGTGGTAAACTTTTGAGTT	hg19	chr7	116423386	116423519	116423408	116423492
MLH1	TCTGACCTCGTCTTCTACTTCTGG	CCCTGCCACTAGAAATATCTGTCTTA	hg19	chr3	37067184	37067359	37067208	37067333
MPL	TGACCGCTCTGCATCTAGTG	AGCGAACCAAGAATGCCTGTTTA	hg19	chr1	43814949	43815109	43814969	43815086
NOTCH1	CACGCTTGAAGACCACGTTG	GGACTGTGCGGAGCATGTA	hg19	chr9	139399318	139399466	139399338	139399447
NOTCH1	ACACACTGCCGGTTGTCAA	CCTCACCATGTCCTGACTGTG	hg19	chr9	139397744	139397900	139397763	139397879
NOTCH1	GAACTGGGCTGCGGTCA	GCCGGAGCTTCCTGAGT	hg19	chr9	139390748	139390902	139390765	139390885
NPM1	GATGTCTATGAAGTGTTGTGGTTCCT	GACAGCCAGATATCAACTGTTACAGAA	hg19	chr5	170837476	170837643	170837502	170837616
NRAS	CCTCACCTCTATGGTGGGATCATAT	GTTCTTGCTGGTGTGAAATGACTG	hg19	chr1	115258665	115258798	115258690	115258774
NRAS	TTCGCCTGTCCTCATGTATTGG	CACCCCCAGGATTCTTACAGAAAA	hg19	chr1	115256483	115256608	115256505	115256584
NRAS	GCACAAATGCTGAAAGCTGTACC	CAAGTGTGATTTGCCAACAAGGA	hg19	chr1	115252163	115252292	115252186	115252269
PDGFRA	GCACTGGGACTTTGGTAATTCAC	CATCTCTTGGAAACTCCCATCTTGA	hg19	chr4	55140959	55141128	55140982	55141103
PDGFRA	CAGTGAAAAACAAGCTCTCATGTCTG	CCACATGTGTCCAGTGAAAATCCT	hg19	chr4	55144076	55144219	55144102	55144195
PDGFRA	TGTCCCCATAGGCCCCATTTA	TGCTTTCATCAGCAGGGTTCAA	hg19	chr4	55144518	55144675	55144539	55144653
PDGFRA	CAGTGTGTCCACCGTGATCT	AGTGAAGGAGGATGAGCCTGA	hg19	chr4	55152005	55152175	55152025	55152154
PIK3CA	TGGAATGCCAGAACTACAATCTTTTGAT	GTGGAAGATCCAATCCATTTTTGTTGTC	hg19	chr3	178951969	178952125	178951997	178952097
PIK3CA	TGGATCTTCCACACAATTAAACAGCAT	TGCTGTTCATGGATTGTGCAATTC	hg19	chr3	178952114	178952261	178952141	178952237
PIK3CA	CCATAAAGCATGAACTATTTAAAGAAGCAAGA	GGTTGAAAAAGCCGAAGGTCAC	hg19	chr3	178916744	178916903	178916776	178916881
PIK3CA	CCCTTTTTAAAAGTAATTGAACCAGTAGGC	TTTAAGATTACGAAGGTATTGGTTTAGACAGAA	hg19	chr3	178916902	178917068	178916932	178917035
PIK3CA	GACGCATTTCCACAGCTACAC	AGCATCAGCATTTGACTTTACCTTATCA	hg19	chr3	178921444	178921598	178921465	178921570
PIK3CA	CATAGGTGGAATGAATGGCTGAATTATG	TCAATCAGCGGTATAATCAGGAGTTTTT	hg19	chr3	178927378	178927553	178927406	178927525
PIK3CA	TCCCATTATTATAGAGATGATTGTTGAATTTTCCT	CAAACAAGTTTATATTTCCCCATGCCA	hg19	chr3	178927867	178928013	178927902	178927986
PIK3CA	GCTTTGAATCTTTGGCCAGTACCT	CATAAGAGAGAAGGTTTGACTGCCATA	hg19	chr3	178928046	178928187	178928070	178928160
PIK3CA	CAGAGTAACAGACTAGCTAGAGACAATGA	GCACTTACCTGTGACTCCATAGAAA	hg19	chr3	178935995	178936130	178936024	178936105
PIK3CA	CACGATTCTTTTAGATCTGAGATGCACA	CCTTTTGTGTTTCATCCTTCTTCTCCTG	hg19	chr3	178938760	178938946	178938788	178938918
PIK3CA	GATGCAGCCATTGACCTGTTTAC	AGAAAACCATTACTTGTCCATCGTCT	hg19	chr3	178947796	178947922	178947819	178947896
PTEN	GCCATCTCTCTCCTCCTTTTTCTT	GCCGCAGAAATGGATACAGGTC	hg19	chr10	89624184	89624322	89624208	89624300
PTEN	TGTTAATGGTGGCTTTTTGTTTGTTTGT	TCTACCTCACTCTAACAAGCAGATAACT	hg19	chr10	89685231	89685402	89685259	89685374
PTEN	CCATAACCCACCACAGCTAGAA	TGCCCCGATGTAATAAATATGCACAT	hg19	chr10	89692792	89692946	89692814	89692920
PTEN	GGCTACGACCCAGTTACCATAG	TGCCACTGGTCTATAATCCAGATGAT	hg19	chr10	89711783	89711958	89711805	89711932
PTEN	TGAGATCAAGATTGCAGATACAGAATCC	ACCTTTAGCTGGCAGACCAC	hg19	chr10	89717476	89717640	89717504	89717620
PTEN	AGGTGAAGATATATTCCTCCAATTCAGGAC	TTGGATATTTCTCCCAATGAAAGTAAAGTAC	hg19	chr10	89717637	89717811	89717667	89717780
PTEN	CACTTTTGGGTAAATACATTCTTCATACCAGGA	CACGCTCTATACTGCAAATGCTATCGA	hg19	chr10	89720663	89720774	89720696	89720747
PTEN	GCAGTATAGAGCGTGCAGATAATGA	CATCACATACATACAAGTCAACAACCC	hg19	chr10	89720760	89720927	89720785	89720900
PTPN11	GCCTCCCTTTCCAATGGACTATTT	CTTTTAATTGCCCGTGATGTTCCA	hg19	chr12	112888095	112888252	112888119	112888228
PTPN11	TGATGTTTCCTTCGTAGGTGTTGAC	TGGTACCTGCTCTTCTTCAATCCT	hg19	chr12	112926811	112926985	112926836	112926961
RB1	TCTTCCTCAGACATTCAAACGTGTTT	ACCTACCCTGGTGGAAGCATA	hg19	chr13	49039124	49039253	49039150	49039232
RB1	ACTTTTTTCTATTCTTTCCTTTGTAGTGTCCATA	CCTTTCCAATTTGCTGAAGAGTGC	hg19	chr13	48919190	48919336	48919224	48919312
RB1	GCATTGGTGCTAAAAGTTTCTTGGAT	AAGCAGAGAATGAGGGAGGAGTA	hg19	chr13	48923114	48923278	48923140	48923255
RB1	GCTGAGAGATGTAATGACATGTAAAGGA	CCATGTGCAATACCTGTCTATAGAATCA	hg19	chr13	48941574	48941752	48941602	48941724
RB1	TGAGACAACAGAAGCATTATACTGCTTT	CTGGAGTGTGTGGAGGAATTACATT	hg19	chr13	48942570	48942736	48942598	48942711
RB1	CGATACAAACTTGGAGTTCGCTTG	CTTGATGCCTTGACCTCCTGAT	hg19	chr13	48953730	48953896	48953754	48953874
RB1	AGAAGGCAACTTGACAAGAGAAATGATA	CAATAATTTGTTAGCCATATGCACATGAATGA	hg19	chr13	48955498	48955637	48955526	48955605
RB1	CTGGGAAAATTATGCTTACTAATGTGGTTT	ACAAGCAGATTCAAGGTGATCAGTT	hg19	chr13	49027076	49027203	49027106	49027178
RB1	AGTAAAAATGACTAATTTTTCTTATTCCCACAGTGTA	TGCCTGTCTCTCATGAGTTCATACT	hg19	chr13	49033791	49033959	49033828	49033934
RB1	AACAAAACCATGTAATAAAATTCTGACTACTTT	GAGGAAGATCCTTGTATGCTGTTAC	hg19	chr13	49037814	49037957	49037847	49037932
RET	GGGATTAAAGCTGGCTATGGCA	CCTTGTTGGGACCTCAGATGT	hg19	chr10	43609045	43609203	43609067	43609182
RET	AGCATACGCAGCCTGTACC	GTGGTAGCAGTGGATGCAGAA	hg19	chr10	43609856	43610031	43609875	43610010
RET	GCTTCCAGGAGCGATCGTTT	AGGCCCCATACAATTTGATGACA	hg19	chr10	43613775	43613916	43613795	43613893
RET	AGCTCGTTCATCGGGACTTG	CCATGGTGCACCTGGGAT	hg19	chr10	43615527	43615705	43615547	43615687
RET	CTGGTTACTGAAAGCTCAGGGAT	ACTTTGCGTGGTGTAGATATGATCAA	hg19	chr10	43617292	43617459	43617315	43617433
SMAD4	CTCATGTGATCTATGCCCGTCT	AGTCTACTTACCAATTCCAGGTGATACA	hg19	chr18	48575078	48575241	48575100	48575213
SMAD4	TGCTACTTCTGAATTGAAATGGTTCA	GATTACCTACCATTACTCTGCAGTGTT	hg19	chr18	48575531	48575704	48575557	48575677
SMAD4	ATGGTGAAGGATGAATATGTGCATGA	GCTGGTAGCATTAGACTCAGATGG	hg19	chr18	48581165	48581326	48581191	48581302
SMAD4	GTGAAGGACTGTTGCAGATAGCAT	AAGGCCCACATGGGTTAATTTG	hg19	chr18	48584528	48584700	48584552	48584678
SMAD4	TTTCTTTAGGGCCTGTTCACAATGA	CTGAGAAGTGACCCCATAATTCCATT	hg19	chr18	48586227	48586387	48586252	48586361
SMAD4	GCTCCTGAGTATTGGTGTTCCAT	CCTGTGGACATTGGAGAGTTGA	hg19	chr18	48591792	48591953	48591815	48591931
SMAD4	TGTAATTTCTTTTTTCTTCCTAAGGTTGCACATAG	ACTTGGGTAGATCTTATGAACAGCAT	hg19	chr18	48593365	48593545	48593400	48593519
SMAD4	AGGTCTTTGATTTGCGTCAGTGT	GCTGGAGCTATTCCACCTACTG	hg19	chr18	48603006	48603141	48603029	48603119
SMAD4	GCTGCTGGAATTGGTGTTGATG	AGTACTTCGTCTAGGAGCTGGAG	hg19	chr18	48604637	48604797	48604659	48604774
SMARCB1	CTTGCTTTACTCATAGGTGGGAAACTA	ACGCACCCTTAGTGTTAGGTTTT	hg19	chr22	24133927	24134087	24133954	24134064
SMARCB1	GCTCCCACCACTTAGATGCC	AACTGAAACGTGCTGGAGAACTAA	hg19	chr22	24143181	24143335	24143201	24143311
SMARCB1	CTGACTGTTGCTTCCATTTCACTT	GACTGCCTTGTACCATTCATGTTC	hg19	chr22	24145454	24145622	24145478	24145598
SMARCB1	CACTTGGCTGCCCTGTAGAG	CCAATCTTCTGAGATGCTCCGT	hg19	chr22	24176240	24176413	24176260	24176391
SMO	CCAGAATGAGGTGCAGAACATCAA	CGATGTAGCTGTGCATGTCCT	hg19	chr7	128845040	128845209	128845064	128845188
SMO	CAGGTAGAGGGAGTACAGAGTGA	GGCATAGGTGAGGACCACAAA	hg19	chr7	128845935	128846084	128845958	128846063
SMO	GGACTCTGTGAGTGGGATTTGTTTT	GTCTTCACTCACCTCGGATGA	hg19	chr7	128846313	128846440	128846338	128846419
SMO	CATCCCTGACTGTGAGATCAAGAA	CAGGTACGCCTCCAGATGAG	hg19	chr7	128850246	128850383	128850270	128850363
SMO	GGCTTGGCCTTTGACCTCAAT	TCCTCCAGAAGCTTGAACTCTCATA	hg19	chr7	128851479	128851637	128851500	128851612
SRC	CCCTGCACGACCTCATGT	CCTGTGCCTAGAGGTTCTCC	hg19	chr20	36031649	36031789	36031667	36031769
STK11	GAGCTGATGTCGGTGGGTAT	CTCCGAGTCCAGCACCTC	hg19	chr19	1206958	1207122	1206978	1207104
STK11	CTCCCAGGCAGCTGCAA	CCGGTGGTGAGCAGCAG	hg19	chr19	1220294	1220467	1220311	1220450
STK11	CCGGTGGCACCCTCAAA	CTGGTCCGGCAGGTGTC	hg19	chr19	1220464	1220620	1220481	1220603
STK11	AACATCACCACGGGTCTGTAC	GATGAGGCTCCCACCTTTCAG	hg19	chr19	1221216	1221353	1221237	1221332
STK11	GAAGAAACATCCTCCGGCTGAA	ACCGTGAAGTCCTGAGTGTAGA	hg19	chr19	1222993	1223166	1223015	1223144
TP53	TCCACTCACAGTTTCCATAGGTCT	GTTGGAAGTGTCTCATGCTGGAT	hg19	chr17	7579830	7579983	7579854	7579960
TP53	GGCTGTCCCAGAATGCAAGAA	GATGAAGCTCCCAGAATGCCA	hg19	chr17	7579330	7579506	7579351	7579485
TP53	TGCACAGGGCAGGTCTTG	CCGTCTTCCAGTTGCTTTATCTGT	hg19	chr17	7578499	7578625	7578517	7578601
TP53	ACCAGCCCTGTCGTCTCT	GTGCAGCTGTGGGTTGATTC	hg19	chr17	7578335	7578503	7578353	7578483
TP53	CCAGTTGCAAACCAGACCTCA	AGGCCTCTGATTCCTCACTGAT	hg19	chr17	7578160	7578320	7578181	7578298
TP53	GGCTCCTGACCTGGAGTCTT	CTCATCTTGGGCCTGTGTTATCTC	hg19	chr17	7577489	7577636	7577509	7577612
TP53	CGCTTCTTGTCCTGCTTGCT	TTCTCTTTTCCTATCCTGAGTAGTGGT	hg19	chr17	7576996	7577178	7577016	7577151
TP53	GGAAGGGGCTGAGGTCACT	CCCCTCCTCTGTTGCTGC	hg19	chr17	7573905	7574053	7573924	7574035
VHL	CTCCCAGGTCATCTTCTGCAAT	GTACCTCGGTAGCTGTGGATG	hg19	chr3	10183744	10183875	10183766	10183854
VHL	GTGGCTCTTTAACAACCTTTGCT	GTCAGTACCTGGCAGTGTGATA	hg19	chr3	10188164	10188328	10188187	10188306
VHL	GGCAAAGCCTCTTGTTCGTTC	TGACGATGTCCAGTCTCCTGTAAT	hg19	chr3	10191398	10191551	10191419	10191527
