# Supplementary material for: Retrospective review using targeted deep sequencing reveals mutational differences between gastroesophageal junction and gastric carcinomas
Source: BMC Cancer. 2015 Feb 6;15:32. doi: 10.1186/s12885-015-1021-7 (PMC4322811; doi:10.1186/s12885-015-1021-7)
Supplement: Additional file 6: Table S6. — List of variant calls detected in each case in this series. [file 12885_2015_1021_MOESM6_ESM.xlsx]

## Sheet: Sheet1
Summary of Mutations	GEJ or Stomach	Mutations
1_RH10-135	GEJ	KDR c.3624C>T; p.C1208R
4_RH10-175	GEJ	MET c.483A>G; p.I161V	TP53 p.R175H, c.524G>A
5_RH10-176	GEJ	CTNNB1 c.125C>T; p.T42I	ERBB4 c.1850; p.C617Y	MET c.483A>G; p.I161V	PIK3CA c.3133G>A;p.D1045N	TP53 c.1024 C>T; p.R342*
6_RH10-177 (RPT)	GEJ
10_RH10-181	GEJ	TP53 IVS9-1G>A
11_RH10-182	GEJ	PIK3CA c.263G>A, p.R88Q
12_RH10-183	GEJ	CDKN2A c.205G>T, p.G69*
13_RH10-184	GEJ	TP53 c.451C>G, p.P151A
18_RH10-194	GEJ	SMAD4 c.1568C>A; p.C523Y
19_RH10-195	GEJ
A3_RH10-199	GEJ	TP53 c.700T>C; p.Y234H
A5_RH10-201	GEJ	TP53 p.R110L, c.329G>T
A6_RH10-209	GEJ	GNAS p.R201C, c.601C>T
A8_RH10-221	GEJ
A10_RH10-223	GEJ	CDH1 c.1110C>G, p.N370K
A12_RH10-225	GEJ
A15_RH10-228	GEJ	TP53 p.R110L, c.329G>T
A16_RH10-229	GEJ
A17_RH10-231	GEJ
A18_RH10-232	GEJ
A20_RH10-234	GEJ
B17_RH10-255	GEJ	PIK3CA c.263G>A, p.R88Q	SMO p.R199Q, c.596G>A
B18_RH10-256	GEJ	TP53 p.R333S, C.997C>T
B20_RH10-258	GEJ
C15_RH10-289	GEJ	TP53 p.R175H, c.524G>A
C18_RH10-292	GEJ	TP53 p.R249G, c.745A>G
C19_RH10-293	GEJ	TP53 p.R248Q, c.743G>A
C20_RH10-294	GEJ	APC p.R1114*, c.3340C>T
D1_RH10-295	GEJ	TP53 p.G245V, c.734G>T
D2_RH10-296	GEJ	TP53 p.G245S, c. 733G>A
D3_RH10-297	GEJ	TP53 p.D281Y, c.841G>T
D4_RH10-298	GEJ
D6_RH10-393	GEJ	TP53 p.R213*, c.637C>T
D13_RH10-413	GEJ	CTNNB1 p.G34R, c.100G>A	GNAS p.R201C, c.601C>T
D15_RH10-428	GEJ	PTEN IVS3+2T>A	TP53 p.G245S, c. 733G>A
D16_RH10-429	GEJ	TP53 p.V216M, c.646G>A
D18_RH10-431	GEJ	TP53 p.C135F, c.404G>T
D20_RH10-433	GEJ	TP53 p.R213*, c.637C>T
E1_RH10-434	GEJ	TP53 p.R196*, c.586C>T
E3_RH10-436	GEJ	TP53 p.R110L, c.329G>T
E5_RH10-441	GEJ
E6_RH10-442	GEJ	RB1 p.R656W, c.1966C>T
E8_RH10-444	GEJ	TP53 p.R273C, c.817C>T
E9_RH10-445	GEJ	KRAS p.G12V, c.35G>T	TP53 p.E336*, c.1006G>T
F14_RH10-493	GEJ
F15_RH10-494	GEJ
F16_RH10-495	GEJ	TP53 p.R248W, c.742C>T
F17_RH10-496	GEJ	SMAD4 p.Q311*, c.931C>T
F18_RH10-497	GEJ
F20_RH10-499	GEJ	TP53 p.E171G, c.512A>G
G2_RH10-501	GEJ	TP53 p.C275Y, c.824G>A
G3_RH10-502	GEJ	TP53 p.R175H, c.524G>A
G4_RH10-503	GEJ
G5_RH10-505	GEJ	SMAD4 p.G359V, c.1076G>T
G7_RH10-511	GEJ
G9_RH10-519	GEJ	PDGFRA p.L651M, c.1951C>A
G11_RH10-521	GEJ	GNAS p.R201C, c.601C>T
G12_RH10-522	GEJ
G13_RH10-525	GEJ	PTEN IVS2-3A>G	TP53 p.R273H, c.818G>A
G14_RH10-526	GEJ	TP53 p.R273H, c.818G>A
G15_RH10-527	GEJ
G16_RH10-528	GEJ
G17_RH10-529	GEJ
G18_RH10-530	GEJ	TP53 p.R175H, c.524G>A
G19_RH10-531	GEJ
G20_RH10-532	GEJ
H1_RH10-534	GEJ	TP53 p.V272G, c.815T>G
H3_RH10-536	GEJ	SMAD4 p.D355G, c.1064A>G
H6_RH10-540	GEJ
H7_RH10-541	GEJ
H10_RH10-549	GEJ
H14_RH10-566	GEJ	CDH1 p.R74*, c.220C>T	TP53 p.R175H, c.524G>A
H16_RH10-571	GEJ
H17_RH10-572	GEJ
H18_RH10-573	GEJ	TP53 p.R282W, c.844C>T
H19_RH10-574	GEJ	PIK3CA p.G1049S, c.3145G>A
J5_RH10-582	GEJ	TP53 p.G245D, c.734G>A
J6_RH10-583	GEJ	PIK3CA p.N1044Y, c.3130A>T
J7_RH10-584	GEJ	TP53 p.R213W, c.637_639CGA>TGG
J8_RH10-585	GEJ	ATM p.L1956P, c.5867T>C	KRAS p.G12D, c.35G>A	SMAD4 p.R361C, c.1081C>T	TP53 p.H179Y, c.535C>T
J9_RH10-587	GEJ	CDH1 p.I363N, c.1088T>A	PIK3CA p.E545K, c.1633G>A
J11_RH10-589	GEJ	ERBB4 p.N318D, c.952A>G	TP53 p.R273H, c.818G>A
J12_RH10-590	GEJ
J13_RH10-591	GEJ	ERBB2 p.V842I, c.2524G>A	JAK3 p.V722I, c.2164G>A
J14_RH10-609	GEJ	TP53 p.R273H, c.818G>A
J16_RH10-611	GEJ
RH10-613	GEJ
RH10-614	GEJ
RH10-616	GEJ
RH10-617	GEJ
RH10-618	GEJ
RH10-619	GEJ
2_RH10-136 (RPT)	Stomach	IDH1 c.395G>A; p.R132H	TP53 p.R175H, c.524G>A
3_RH10-145	Stomach	TP53 p.R175H, c.524G>A
7_RH10-178	Stomach	MET c.483A>G; p.I161V	RET c.1946G>C; p.S649N	TP53 p.R175H, c.524G>A
8_RH10-179	Stomach	CTNNB1 p.S37C, c.110C>G
9_RH10-180	Stomach	AKT1 c.149C>T, p.A50V	TP53 c.537T>A, pH179Q
14_RH10-185	Stomach	ATM c.3963G>A, p.M1321I
15_RH10-186	Stomach
16_RH10-191	Stomach	FLT3 c.1774G>A, p.V592I	RB1 c.1108C>T, p.P370S
17_RH10-193	Stomach
20_RH10-196	Stomach
A1_RH10-197	Stomach
A2_RH10-198	Stomach	TP53 c.702C>G; p.234*
A4_RH10-200	Stomach	TP53 p.R175H, c.524G>A
A7_RH10-218 (RPT)	Stomach	MET p.T1010I; c.3029C>T	TP53 p.E204*
A9_RH10-222 (RPT)	Stomach
A11_RH10-224	Stomach	JAK3 p.V722I, c.2164G>A	KRAS c.183A>C, p.Q61H	TP53 c.488A>G, p.Y163C
A13_RH10-226	Stomach
A14_RH10-227	Stomach
A19_RH10-233	Stomach	CDH1 c.1105A>C; p.N369H
B19_RH10-257	Stomach
C1_RH10-266	Stomach
C3_RH10-273	Stomach
C4_RH10-277	Stomach	KRAS p.G12A, c.35G>C
C16_RH10-290	Stomach
C17_RH10-291	Stomach	CTNNB1 p.D32G, c.95A>G
D7_RH10-398	Stomach	CDKN2A p.S59N, c.341G>A
D8_RH10-408	Stomach	NOTCH1 p. S1691L, c.5072C>T	PIK3CA p.H1047Y, c.3139C>T
D9_RH10-409	Stomach
D10_RH10-410	Stomach
D11_RH10-411	Stomach	CTNNB1 p.D32V, c.95A>T	GNAS p.R201C, c.601C>T	KRAS p.G13D, c.38G>A
D12_RH10-412	Stomach	IDH1 p.R132C, c.394C>T
D14_RH10-427	Stomach	TP53 p.R282W, c.844C>T
D17_RH10-430	Stomach	APC p.E1317Q, c.3949G>C
D19_RH10-432	Stomach
E4_RH10-440	Stomach
E7_RH10-443	Stomach
E10_RH10-448	Stomach	TP53 p.R282W, c.844C>T
E11_RH10-449	Stomach	TP53 p.R248W, c.742C>T
E12_RH10-450	Stomach	APC p.E1317Q, c.3949G>C
E13_RH10-451	Stomach
E14_RH10-454	Stomach	ATM p.G1788S, c.5362G>A
E15_RH10-455	Stomach	CTNNB1 p.S37C, c.110C>G	PIK3CA p.E542K, c.1624G>A	TP53 p.E204*
E16_RH10-456	Stomach	TP53 p.R282W, c.844C>T
E17_RH10-457	Stomach	TP53 p.R337C, c.1009C>T
E18_RH10-458	Stomach	TP53 p.R196*, c.586C>T
E19_RH10-459	Stomach	CTNNB1 p.S37F, c.110C>T
E20_RH10-461	Stomach
F1_RH10-462	Stomach
F2_RH10-463	Stomach
F3_RH10-464	Stomach	APC p.Q1367H, c.4101G>C	GNAS p.R201C, c.601C>T	PDGFRA p.D836Y, c.2506G>T
F4_RH10-465	Stomach	FBXW7 p.R278*, c.832C>T	RB1 p.V754I, c.2260G>A
F5_RH10-466	Stomach	FBXW7 p.Q270*, c.808C>T	PIK3CA p.E545D, c.1635G>T
F6_RH10-476	Stomach	JAK3 p.V722I, c.2164G>A	KRAS p.G12D, c.35G>A	PIK3CA p.H1047R, c.3140A>G
F7_RH10-478	Stomach
F8_RH10-479	Stomach
F9_RH10-480	Stomach	ERBB2 p.V842I, c.2524G>A	KRAS p.G13D, c.38G>A	SMARCB1 p.R40Q, c.119G>A	TP53 p.R273H, c.818G>A
F10_RH10-483	Stomach	CTNNB1 p.S37F, c.110C>T	PIK3CA p.C420R, c.1258T>C
F11_RH10-485	Stomach
F13_RH10-488	Stomach
F19_RH10-498	Stomach
G1_ RH10-500	Stomach	TP53 p.R175H, c.524G>A
G6_RH10-510	Stomach
G8_RH10-518	Stomach	TP53 p.R175H, c.524G>A
G10_RH10-520	Stomach	SMAD4 p.G386V, c.1157G>T
H2_RH10-535	Stomach	FBXW7 p.R479L, c.1436G>T	TP53 p.R337C, c.1009C>T
H4_RH10-537	Stomach
H13_RH10-560	Stomach
H15_RH10-569	Stomach	TP53 p.R175H, c.524G>A
H20_RH10-575	Stomach
J1_RH10-576	Stomach
J2_RH10-579	Stomach	BRAF p.G466E, c.1397G>A	CDKN2A p.S59N, c.341G>A	FGFR3 p.V266M, c.796G>A	FLT3 p.A680V, c.2039C>T
J4_RH10-581	Stomach	KRAS p.G12V, c.35G>T	PTPN11 p.G503V, c.1508G>T
J15_RH10-610	Stomach	TP53 p.R273C, c.817C>T
RH10-612	Stomach
RH10-615	Stomach
